# Supplementary material for: A new species of Agelas from the Zanzibar Archipelago, western Indian Ocean (Porifera, Demospongiae)
Source: Zookeys. 2016 Jan 14;(553):1–31. doi: 10.3897/zookeys.553.5999 (PMC4740978; doi:10.3897/zookeys.553.5999)
Supplement: XML Treatment for Agelas sansibarica [file zookeys.553.5999-treatment1.xml]

<!DOCTYPE tp:taxon-treatment
  PUBLIC "-//TaxonX//DTD Taxonomic Treatment Publishing DTD v0 20100105//EN" "tax-treatment-NSO.dtd">
<tp:taxon-treatment xmlns:tp="http://www.plazi.org/taxpub"><tp:treatment-meta><kwd-group><label>Taxon classification</label><kwd><named-content content-type="kingdom">Animalia</named-content></kwd><kwd><named-content content-type="order">Agelasida</named-content></kwd><kwd><named-content content-type="family">Agelasidae</named-content></kwd></kwd-group><mixed-citation publication-type="journal"><person-group><name><surname>Manconi</surname><given-names>Renata</given-names></name><name><surname>Pronzato</surname><given-names>Roberto</given-names></name><name><surname>Perino</surname><given-names>Erica</given-names></name></person-group><article-title>A new species of <italic><tp:taxon-name><tp:taxon-name-part taxon-name-part-type="genus">Agelas</tp:taxon-name-part></tp:taxon-name></italic> from the Zanzibar Archipelago, western Indian Ocean (<tp:taxon-name><tp:taxon-name-part taxon-name-part-type="phylum">Porifera</tp:taxon-name-part></tp:taxon-name>, <tp:taxon-name><tp:taxon-name-part taxon-name-part-type="class">Demospongiae</tp:taxon-name-part></tp:taxon-name>)</article-title><source>Zookeys</source><day>14</day><month>1</month><year>2016</year><volume>2016</volume><issue>553</issue><fpage>1</fpage><lpage>31</lpage><pub-id pub-id-type="doi">10.3897/zookeys.553.5999</pub-id></mixed-citation></tp:treatment-meta><tp:nomenclature><tp:taxon-name>
            <tp:taxon-name-part taxon-name-part-type="genus">Agelas</tp:taxon-name-part>
            <tp:taxon-name-part taxon-name-part-type="species">sansibarica</tp:taxon-name-part>
            <object-id xmlns:xlink="http://www.w3.org/1999/xlink" content-type="zoobank" xlink:type="simple">http://zoobank.org/7F8E3929-DD8D-4991-A8E0-C391C89AC1D0</object-id>
          </tp:taxon-name><tp:taxon-authority>Perino &amp; Pronzato</tp:taxon-authority><tp:taxon-status xmlns:xlink="http://www.w3.org/1999/xlink" xlink:type="simple">sp. n.</tp:taxon-status><xref ref-type="fig" rid="F1">Figs 1</xref><xref ref-type="fig" rid="F2">, 2</xref><xref ref-type="fig" rid="F3">, 3</xref><xref ref-type="fig" rid="F4">, 4</xref><xref ref-type="fig" rid="F5">, 5</xref></tp:nomenclature><tp:treatment-sec sec-type="material"><title>Material examined.</title><p>Holotype: <named-content xmlns:xlink="http://www.w3.org/1999/xlink" content-type="dwc:institutional_code" xlink:type="simple">MSNG</named-content> 57991 (A30), 70% ethanol, Jambiani (<named-content xmlns:xlink="http://www.w3.org/1999/xlink" content-type="dwc:verbatimCoordinates" xlink:type="simple">06°18'44.8"S, 39°33'32"E</named-content>), eastern coast of Unguja Island, Zanzibar Archipelago, United Republic of Tanzania, SCUBA diving, 4.vii.2010, leg. Mr. Okala. Paratypes: <named-content xmlns:xlink="http://www.w3.org/1999/xlink" content-type="dwc:institutional_code" xlink:type="simple">MSNG</named-content> 57992, <named-content xmlns:xlink="http://www.w3.org/1999/xlink" content-type="dwc:institutional_code" xlink:type="simple">MSNG</named-content> 57993, <named-content xmlns:xlink="http://www.w3.org/1999/xlink" content-type="dwc:institutional_code" xlink:type="simple">MSNG</named-content> 57994, <named-content xmlns:xlink="http://www.w3.org/1999/xlink" content-type="dwc:institutional_code" xlink:type="simple">MSNG</named-content> 57995, <named-content xmlns:xlink="http://www.w3.org/1999/xlink" content-type="dwc:institutional_code" xlink:type="simple">MSNG</named-content> 57996 (A12, A26, A27, A28, A29, respectively) ibid.</p></tp:treatment-sec><tp:treatment-sec sec-type="Diagnosis"><title>Diagnosis.</title><p>
            <italic><tp:taxon-name><tp:taxon-name-part taxon-name-part-type="genus">Agelas</tp:taxon-name-part></tp:taxon-name></italic> with unique spicular complement composed of three spicular categories, oxeas, styles and strongyles with spines arranged in a variable number of verticilles.</p></tp:treatment-sec><tp:treatment-sec sec-type="Etymology"><title>Etymology.</title><p>The speciphic epithet refers to the Zanzibar Archipelago.</p></tp:treatment-sec><tp:treatment-sec sec-type="Habitat"><title>Habitat.</title><p>Coral reef, quite common at 7–12 m of depth. Water temperature 28–31 °C. Salinity 20–36‰ (<xref ref-type="bibr" rid="B27">Fryday 2011</xref>). As reported by the Swiss Marine NGO manager of the local sponge farming facility (Jambiani Lagoon) the new species is massively farmed (Christian Vaterlaus, pers. comm., 2010).</p></tp:treatment-sec><tp:treatment-sec sec-type="Geographic distribution"><title>Geographic distribution.</title><p>Western Indian Ocean, but only recorded from the type locality to date.</p></tp:treatment-sec><tp:treatment-sec sec-type="Description"><title>Description.</title><p>Growth form massive, thick, rounded, 6–10 cm in diameter. Colour in life purple to orange and light brown. Consistency firm and elastic. Surface rough to the touch, finely hispid, finely conulose for tips of ascending fibres supporting the dermal membrane, with regularly scattered circular and convoluted depressions (0.5 cm in diameter) very similar to those of <italic><tp:taxon-name><tp:taxon-name-part taxon-name-part-type="genus">Agelas</tp:taxon-name-part> <tp:taxon-name-part taxon-name-part-type="species">cerebrum</tp:taxon-name-part></tp:taxon-name></italic>. Oscules few, small, irregularly scattered. Choanosomal skeleton as an irregularly reticulate network of spongin fibres. Primary fibres 50–110 (71.67 ±17.63) μm in diameter, strongly echinate by single, scattered spicules to groups of diverging spicules; ascending primary fibres cored by spicules also present. Secondary fibres 20–50 (35 ± 9) μm in diameter notably echinate and cored by spicules. Tertiary network not observed.</p><p>Megascleres as three categories of monaxons mostly with acute spines. Acanthostyles 90–250 (180.72 ± 28.66) × 7.5–20 (13.46 ± 2.59) μm ornate by verticillate spines arranged as 11–27 (17.8 ± 2.86) whorls. Acanthoxeas 130–295 (195 ± 43.09) <!--PageBreak--><!--PageBreak-->× 7.5–15 (12.17 ± 1.89) μm ornate by verticillate spines arranged as 14–26 (19.24 ± 3.47) whorls. Acanthostrongyles 80–245 (148.18 ± 36.82) × 4–17 (11.09 ± 4.24) μm ornate by verticillate spines arranged as 9–26 (15.76 ± 3.85) whorls. Annulate spicules apparently young.</p><fig id="F1" position="float" orientation="portrait"><label>Figure 1.</label><caption><p>Genus <italic><tp:taxon-name><tp:taxon-name-part taxon-name-part-type="genus">Agelas</tp:taxon-name-part></tp:taxon-name></italic>. Biogeographic pattern (grey areas). The red dot indicates the type locality of the new species <italic><tp:taxon-name><tp:taxon-name-part taxon-name-part-type="genus">Agelas</tp:taxon-name-part> <tp:taxon-name-part taxon-name-part-type="species">sansibarica</tp:taxon-name-part></tp:taxon-name></italic> sp. n. at Jambiani (<named-content xmlns:xlink="http://www.w3.org/1999/xlink" content-type="dwc:verbatimCoordinates" xlink:type="simple">06°18'44.8"S, 39°33'32"E</named-content>), eastern coast of Unguja Island, Zanzibar Archipelago, United Republic of Tanzania.</p></caption><graphic xmlns:xlink="http://www.w3.org/1999/xlink" xlink:href="zookeys-553-001-g001.jpg" position="float" orientation="portrait" xlink:type="simple" id="oo_73074.jpg"/></fig><fig id="F2" position="float" orientation="portrait"><label>Figure 2.</label><caption><p>
          <italic><tp:taxon-name><tp:taxon-name-part taxon-name-part-type="genus">Agelas</tp:taxon-name-part> <tp:taxon-name-part taxon-name-part-type="species">sansibarica</tp:taxon-name-part></tp:taxon-name></italic> sp. n. Type specimen (alcohol preserved, colour different from <italic>in vivo</italic>) from the Zanzibar Archipelago.</p></caption><graphic xmlns:xlink="http://www.w3.org/1999/xlink" xlink:href="zookeys-553-001-g002.jpg" position="float" orientation="portrait" xlink:type="simple" id="oo_73075.jpg"/></fig><fig id="F3" position="float" orientation="portrait"><label>Figure 3.</label><caption><p>
          <italic><tp:taxon-name><tp:taxon-name-part taxon-name-part-type="genus">Agelas</tp:taxon-name-part> <tp:taxon-name-part taxon-name-part-type="species">sansibarica</tp:taxon-name-part></tp:taxon-name></italic> sp. n. Spicular complement of verticillate acanthostyles, acanthoxeas and acanthostrongyles (<abbrev xmlns:xlink="http://www.w3.org/1999/xlink" xlink:title="scanning electron microscope" xlink:type="simple">SEM</abbrev>).</p></caption><graphic xmlns:xlink="http://www.w3.org/1999/xlink" xlink:href="zookeys-553-001-g003.jpg" position="float" orientation="portrait" xlink:type="simple" id="oo_73076.jpg"/></fig><fig id="F4" position="float" orientation="portrait"><label>Figure 4.</label><caption><p>
          <italic><tp:taxon-name><tp:taxon-name-part taxon-name-part-type="genus">Agelas</tp:taxon-name-part> <tp:taxon-name-part taxon-name-part-type="species">sansibarica</tp:taxon-name-part></tp:taxon-name></italic> sp. n. Spicular complement of verticillate acanthostyles, acanthoxeas and acanthostrongyles (<abbrev xmlns:xlink="http://www.w3.org/1999/xlink" xlink:title="light microscope" xlink:type="simple">LM</abbrev>).</p></caption><graphic xmlns:xlink="http://www.w3.org/1999/xlink" xlink:href="zookeys-553-001-g004.jpg" position="float" orientation="portrait" xlink:type="simple" id="oo_73077.jpg"/></fig><fig id="F5" position="float" orientation="portrait"><label>Figure 5.</label><caption><p>
          <italic><tp:taxon-name><tp:taxon-name-part taxon-name-part-type="genus">Agelas</tp:taxon-name-part> <tp:taxon-name-part taxon-name-part-type="species">sansibarica</tp:taxon-name-part></tp:taxon-name></italic> sp. n. <bold>a</bold> skeletal network of spongin fibres echinated by spicules (<abbrev xmlns:xlink="http://www.w3.org/1999/xlink" xlink:title="scanning electron microscope" xlink:type="simple">SEM</abbrev>) <bold>b</bold> detail of fibres surface echinated by verticillate spicules (<abbrev xmlns:xlink="http://www.w3.org/1999/xlink" xlink:title="scanning electron microscope" xlink:type="simple">SEM</abbrev>) <bold>c</bold> section of a primary fibre cored by a verticillate acanthostrongyle <bold>d–e</bold> skeletal network (<abbrev xmlns:xlink="http://www.w3.org/1999/xlink" xlink:title="light microscope" xlink:type="simple">LM</abbrev>).</p></caption><graphic xmlns:xlink="http://www.w3.org/1999/xlink" xlink:href="zookeys-553-001-g005.jpg" position="float" orientation="portrait" xlink:type="simple" id="oo_73078.jpg"/></fig></tp:treatment-sec><tp:treatment-sec sec-type="Remarks"><title>Remarks.</title><p>The new species is characterized by the co-presence of three categories of spicules never recorded in other <italic><tp:taxon-name><tp:taxon-name-part taxon-name-part-type="genus">Agelas</tp:taxon-name-part></tp:taxon-name></italic> species. Acanthostrongyles are abundant, <italic>ca.</italic> 20–30 % of the total number of spicules.</p></tp:treatment-sec><ref-list><ref id="B27"><mixed-citation xmlns:xlink="http://www.w3.org/1999/xlink" xlink:type="simple">
          <person-group><name name-style="western"><surname>Fryday</surname><given-names>S</given-names></name></person-group> (<year>2011</year>) <article-title>A Study of Sponge Aquaculture in Jambiani: Is Shallow Farming Feasible?</article-title> <source>ISP Collection</source>. <issue>Paper 1194</issue>. <ext-link xlink:type="simple" ext-link-type="uri" xlink:href="http://digitalcollections.sit.edu/isp_collection/1194">http://digitalcollections.sit.edu/isp_collection/1194</ext-link></mixed-citation></ref></ref-list></tp:taxon-treatment>
